# Supplementary material for: Spatiotemporal sphingosine-1-phosphate receptor 3 expression within the cerebral vasculature after ischemic stroke
Source: iScience. 2024 May 20;27(6):110031. doi: 10.1016/j.isci.2024.110031 (PMC11167442; doi:10.1016/j.isci.2024.110031)
Supplement: Table S1. Excel file containing additional statistics information, related to Figures 1, 2, 3, 4, 5, 6, and S1–S9 [file mmc2.xlsx]

## Sheet: Main text figures
	Figure	Sample description	Parameter description		N	n	Mean	SEM	Passed normality test (alpha=0.05)?	Statistical test	P value	t. df
	1b	1dt MCAo (WT mice)	S1pr3_hemisphere gene expression	Ipsilateral	7	-	1.825	0.1939	Yes	Paired t-test	0.0006	t=6.528. df=6
				Contralateral	7	-	0.6757	0.05096	Yes
		3d tMCAo (WT mice)	S1pr3_hemisphere gene expression	Ipsilateral	8	-	1.514	0.2563	Yes	Wilcoxon matched-pairs signed rank test	0.0078	-
				Contralateral	8	-	0.5613	0.07483	No
	1c	1d tMCAo (WT mice)	S1PR3_hemisphere protein expression	Ipsilateral	7	-	0.3397	0.07324	Yes	Paired t-test	0.0222	t=3.063. df=6
				Contralateral	7	-	0.2188	0.03778	Yes
		3d tMCAo (WT mice)	S1PR3_hemisphere protein expression	Ipsilateral	9	-	0.4925	0.05797	Yes	Paired t-test	0.9421	t=0.07499. df=8
				Contralateral	9	-	0.4976	0.09637	Yes
	1d	1d tMCAo (WT x S1pr3-/-)	Neuroscore	WT	27		10.07	1086	Yes	Unpaired t-test	0.0115	t=2.676. df=33
				S1PR3-/-	8	-	4.5	1000	Yes
	1e	1d tMCAo (WT x S1pr3-/-)	Ischemic lesion	WT	5	-	20.12	5476	No	Mann-Whitney test	0.0303	-
				S1PR3-/-	7	-	10.34	1866	No
	3a	1d tMCAo (Cnx43-Cre/RiboTag)	S1pr3_cell specific gene expression	Ipsilateral	6	-	3.477	0.6411	Yes	Paired t-test	0.0095	t=4.089. df=5
				Contralateral	6	-	0.96	0.2149	Yes
		3d tMCAo (Cnx43-Cre/RiboTag)	S1Pr3_cell specific gene expression	Ipsilateral	4	-	5.911	0.9334	Yes	Paired t-test	0.0175	t=4.775. df=3
				Contralateral	4	-	2.878	0.8697	Yes
	3b	1d tMCAo (Cdh5-Cre/RiboTag)	S1pr3_cell specific gene expression	Ipsilateral	5	-	0.737	0.2466	Yes	Paired t-test	0.0153	t=4.065. df=4
				Contralateral	5	-	2.286	0.5121	Yes
		3d tMCAo (Cdh5-Cre/RiboTag)	S1pr3_cell specific gene expression	Ipsilateral	5	-	2.044	0.4706	Yes	Paired t-test	0.6775	t=0.4477. df=4
				Contralateral	5	-	2.45	1.1200	Yes
	3d	1d tMCAo (WT mice)	S1pr3 transcript count	Ipsilateral	3	704	14.21	0.6732	No	Mann-Whitney test	<0.0001	-
				Contralateral	3	1233	1.563	0.1335	No
		3d tMCAo (WT mice)	S1pr3 transcript count	Ipsilateral	3	808	7.573	0.4492	No	Mann-Whitney test	<0.0001	-
				Contralateral	3	1416	1.013	0.1435	No
	4b	3d pMCAo (WT mice)	S1pr3_hemisphere gene expression	Ipsilateral	5	-	1.257	0.1647	Yes	Paired t-test	0.0124	t=4.325. df=4
				Contralateral	5	-	0.678	0.06745	Yes
			Gfap_hemisphere gene expression	Ipsilateral	5	-	1.343	0.136	Yes	Paired t-test	0.0042	t=5.855. df=4
				Contralateral	5	-	0.7276	0.1688	Yes
	4e	3d pMCAo (WT mice)	CBF	4hrs_Vehicle	5	-	271.9	12.77	Yes	Unpaired t-test	0.0487	t=2.323. df=8
				4hrs_CAY10444	5	-	321.3	17.01	Yes
			CBF	6hrs_Vehicle	5	-	252.6	11.9	Yes	Unpaired t-test	0.6804	t=0.4242. df=10
				6hrs_CAY10444	7	-	246.3	9369	Yes
			CBF	8hrs_Vehicle	6	-	261.2	11.93	Yes	Unpaired t-test	0.6206	t=0.5108. df=10
				8hrs_CAY10444	6	-	254.6	4953	Yes
	4f	3d pMCAo (WT mice)	Ischemic lesion	4hrs_Vehicle	5	-	9.12	3.01	Yes	Unpaired t-test	0.057	t=2.275. df=7
				4hrs_CAY10444	4	-	1.282	0.5356	Yes
			Ischemic lesion	6hrs_Vehicle	4	-	9.312	2148	Yes	Unpaired t-test	0.5934	t=0.5534. df=9
				6hrs_CAY10444	7	-	11.28	2356	Yes
			Ischemic lesion	8hrs_Vehicle	6	-	11.64	1528	Yes	Unpaired t-test	0.1757	t=1.457. df=10
				8hrs_CAY10444	6	-	14.88	1618	Yes
	4h	3d pMCAo (WT mice)	Peri-infarct area	4hrs_Vehicle	4	-	59.27	2857	-	-	-	-
				4hrs_CAY10444	2	-	79.48	8.76
			Peri-infarct area	6hrs_Vehicle	5	-	70.6	3592	Yes	Mann-Whitney test	0.5305	-
				6hrs_CAY10444	7	-	66.28	4428	No
			Peri-infarct area	8hrs_Vehicle	6	-	63.47	4981	Yes	Unpaired t-test	0.7182	t=0.3724. df=9
				8hrs_CAY10444	5	-	61.12	3395	Yes
	4i	3d pMCAo (WT mice)	parenchymal serum albumin accummulation	4hrs_Vehicle	6	-	7.516	1943	Yes	Mann-Whitney test	0.0931	-
				4hrs_CAY10444	6	-	3.469	1177	No
			parenchymal serum albumin accummulation	6hrs_Vehicle	6	-	9.859	1476	Yes	Unpaired t-test	0.1525	t=1.549. df=10
				6hrs_CAY10444	6	-	6.278	1.78	Yes
			parenchymal serum albumin accummulation	8hrs_Vehicle	6	-	10.5	2972	Yes	Mann-Whitney test	0.4848	-
				8hrs_CAY10444	6	-	14.56	4282	No
	5a	1d tMCAo (Cnx43-Cre/RiboTag)	Glt-1_hemisphere vs. cell-specific mRNA expression	Whole brain	5	-	0.9905	0.1641	Yes	Paired t-test	<0.0001	t=17.64, df=4
				Astrocytes	5	-	4.037	0.1667	Yes
	5b	1d tMCAo (WT mice)	Glt-1_hemisphere gene expression	Ipsilateral	5	-	0.6412	0.05465	Yes	Paired t-test	0.0011	t=8.434, df=4
				Contralateral	5	-	0.9071	0.05639	Yes
	5c	1d tMCAo (WT mice)	Glt-1_hemisphere gene expression (ipsi:contra ratio)	Vehicle	6	-	0.6061	0.08189	Yes	Unpaired t-test	0.0455	t=2.284, df=10
				TY56152	6	-	0.8175	0.04317	Yes
	5d	1d tMCAo (Cnx43-Cre/RiboTag)	Glt-1_cell specific gene expression	Vehicle	4	-	0.4496	0.09944	Yes	Unpaired t-test	0.3007	t=1.132, df=6
				TY56152	4	-	0.9024	0.3873	Yes
	5e	1d tMCAo (WT mice)	Gfap_hemisphere gene expression	Vehicle_ipsilateral	6	-	2.863	0.3497	Yes	2way ANOVA + Sidak´s multiple comparisons test	Ipsilateral - Contralateral: Vehicle (0.0004); TY52156 (0.2961)	Ipsilateral - contralateral: Vehicle: t=5.787, DF=10.00, TY52156: t=1.514, DF=10.00
				Vehicle_contralateral	6	-	1	0.16	Yes
				TY56152_ipsilateral	6	-	1.942	0.1285	Yes		Vehicle- TY52156: Ipsilateral (0.0317); Contralateral (0.3742)	vehicle - TY52156: ipsilateral: t=2.632, DF=20.00; Contralateral: t=1.298, DF=20.00
				TY52156_contralateral	6	-	1.454	0.2838	Yes
	5f	1d tMCAo (Cnx43-Cre/RiboTag)	Gfap cell-specific mRNA expression (ipsi:contra ratio)	Vehicle	4	-	3.754	0.7922	Yes	Unpaired t-test	0.0303	t=2.821, df=6
				TY52156	4	-	1.493	0.1208	Yes
	5g	1d tMCAo (WT x S1pr3-/-)	Glt-1 mRNA expression (ipsi:contra ratio)	WT	4	-	0.7225	0.03185	Yes	Unpaired t-test	0.0261	t=2.812, df=7
				S1pr3-/-	5	-	0.9531	0.06797	Yes
	5h	1d tMCAo (WT mice)	Gbp2_hemisphere gene expression	Vehicle_ipsilateral	6	-	2.447	0.1803	Yes	2way ANOVA + Sidak´s multiple comparisons test	Ipsilateral - Contralateral: Vehicle (<0.0001); TY52156 (0.0124)	Ipsilateral - contralateral: Vehicle: t=7.401, DF=10.00, TY52156: t=3.450, DF=10.00
				Vehicle_contralateral	6	-	1	0.1626	Yes
				TY56152_ipsilateral	6	-	1.4	0.1965	Yes		Vehicle- TY52156: Ipsilateral (0.0004); Contralateral (0.4347)	vehicle - TY52156: ipsilateral: t=4.538, DF=20.00; Contralateral: t=1.190, DF=20.00
				TY52156_contralateral	6	-	0.7256	0.09397	Yes
	5i	1d tMCAo (WT mice)	Emp1_hemisphere gene expression	Vehicle_ipsilateral	6	-	15.23	4.224	Yes	2way ANOVA + Sidak´s multiple comparisons test	Ipsilateral - Contralateral: Vehicle (0.0017); TY52156 (0.2376)	Ipsilateral - contralateral: Vehicle: t=4.710, DF=10.00, TY52156: t=1.665, DF=10.00
				Vehicle_contralateral	6	-	1	0.304	Yes
				TY56152_ipsilateral	6	-	5.648	1.318	Yes		Vehicle- TY52156: Ipsilateral (0.0125); Contralateral (0.9908)	vehicle - TY52156: ipsilateral: t=3.053, DF=20.00; Contralateral: t=0.1221, DF=20.00
				TY52156_contralateral	6	-	0.6168	0.2063	Yes
	6a	tMCAo (WT mice)	S1PR3 plasma levels (Elisa)	Naïve	7	-	88.37	2069	Yes	One-way ANOVA	1d tMCAo vs. naïve: 0.0022
				1d tMCAo	14	-	148.1	4589	Yes		3d tMCAo vs. naïve: 0.0004
				3d tMCAo	11	-	160.8	16.58	Yes		1d tMCAo vs. 3d tMCAo: 0.6353
	6b	tMCAo (WT mice)	Correlation S1PR3 concentration x neuroscore		23	-	Pearson's r = 0.4763	-	-	Pearson correlation	p = 0.0216	-
	6c	Human stroke (acute vs. control)	S1PR3 plasma levels (Elisa)	Control	47	-	0.3690	0.258	-	Mann-Whitney test	0.001	Z = -0.846
				Acute stroke	50	-	0.9860	0.3157	-
	6d	Human stroke (90 days follow-up vs. acute)	S1PR3 plasma levels (Elisa)	Acute stroke	50	-	0.9800	0.513	-	Wilcoxon matched-pairs signed rank test	0.036	Z = -2.095
				90 d follow-up	50	-	1.0810	0.33	-
	6e	Human control	S1PR3 plasma levels (Elisa)	Men	23	-	0.3700	0.16	-	Mann-Whitney test	0.975	Z = -0.032
				Women	24	-	0.3700	0.26	-

## Sheet: Supplementary figures
	Figure	Sample description	Parameter description		N	n	Mean	SEM	Passed normality test (alpha=0.05)?	Statistical test	P value	t. df
	Suppl. 1a	1d tMCAo (WT mice)	S1pr3_hemisphere gene expression	SHAM Ipsilateral	6	-	0.7165	0.1012	Yes	2way ANOVA + Sidak´s multiple comparisons test	Ipsilateral - Contralateral: tMCAo (<0.0001); sham (0.9109)	1d tMCAo: t = 8.252. df = 11.00; sham: t= 0.3934. df = 11.00
				SHAM Contralateral	6	-	0.6573	0.09484	Yes
				tMCAo Ipsilateral	7	-	1.825	0.1939	Yes		1d tMCAo - 1d sham: Ipsilateral (<0.0001); Contralateral (0.9934)	Ipsilateral: t = 6.208. DF = 22; Contralateral: t = 0.1029. DF = 22
				tMCAo Contralateral	7	-	0.6757	0.05096	Yes
	Suppl. 1b	3d tMCAo (WT mice)	S1pr3_hemisphere gene expression	SHAM Ipsilateral	6	-	0.4646	0.105	Yes	2way ANOVA + Sidak´s multiple comparisons test	Ipsilateral - Contralateral: 3d tMCAo (0.0010); 3d sham (0.9328)	3d tMCAo: t = 4.695. df = 12; 3d sham: t= 0.3387. df = 12
				SHAM Contralateral	6	-	0.544	0.1084	Yes
				tMCAo Ipsilateral	8	-	1.514	0.2563	Yes		3d tMCAo - 3d sham: Ipsilateral (0.0004); Contralateral (0.9967)	Ipsilateral: t = 4.402, DF= 24; Contralateral: t = 0.07279. DF = 24
				tMCAo Contralateral	8	-	0.5613	0.07483	No
	Suppl. 2	1d tMCAo (WT x S1pr3-/-)	S1pr3_hemisphere gene expression	WT Ipsilateral	4	-	1.7	0.3698	Yes	2way ANOVA + Sidak´s multiple comparisons test	Ipsilateral - Contralateral: S1PR3 KO (0.9980); WT (0.0030)	S1PR3 KO: t = 0.05817; df = 7; WT: t = 5.035. df=7
				WT Contralateral	4	-	0.5807	0.03426	Yes
				S1PR3 -/- Ipsilateral	5	-	0.2347	0.1709	No		S1PR3 KO - WT: Ipsilateral (<0.0001); Contralateral (0.0919)	Ipsilateral: t = 7.057. df = 14; Contralateral: t = 2.178. df = 14
				S1PR3-/- Contralateral	5	-	0.2462	0.1713	No
	Suppl. 4a	1d tMCAo (Cnx43-Cre/RiboTag)	S1pr3_cell specific gene expression	SHAM Ipsilateral	4	-	0.2787	0.061	Yes	2way ANOVA + Sidak´s multiple comparisons test	Ipsilateral - Contralateral: 1d tMCAo (0.0240); 1d sham (0.9989)	1d tMCAo: t = 3.132 . DF = 9; sham: t = 0.04292 . DF = 9
				SHAM Contralateral	4	-	0.2564	0.08149	Yes
				tMCAo Ipsilateral	7	-	1.888	0.6473	No		1d tMCAo - 1d sham: Ipsilateral (0.0450); Contralateral (0.7866)	Ipsilateral: t = 2.491. DF = 18; Contralateral: t = 0.6278. DF = 18
				tMCAo Contralateral	7	-	0.6622	0.1836	No
	Suppl. 4b	3d tMCAo (Cnx43-Cre/RiboTag)	S1pr3_cell specific gene expression	SHAM Ipsilateral	3	-	0.2901	0.11	Yes	2way ANOVA + Sidak´s multiple comparisons test	Ipsilateral - Contralateral: 3d tMCAo (0.0125); 3d sham (0.9555)	3d tMCAo: t = 4.523 . DF = 5; 3d sham: t = 0.2824.DF = 5
				SHAM Contralateral	3	-	0.1359	0.03124	Yes
				tMCAo Ipsilateral	4	-	2.935	1.063	Yes		3d tMCAo - 3d sham: Ipsilateral (0.0434); Contralateral (0.7633)	Ipsilateral: t = 2.71. DF = 10; Contralateral: t = 0.6775 . DF = 10
				tMCAo Contralateral	4	-	0.7972	0.4731	No
	Suppl. 4c	1d tMCAo (Cnx43-Cre/RiboTag)	S1pr3_hemisphere vs. cell-specific mRNA expression	Whole brain_1d tMCAo	6	-	2.632	0.2404	Yes	Wilcoxon test	0.1563	-
				Astrocytes_1d tMCAo	6	-	5.106	1.946	No
		3d tMCAo (Cnx43-Cre/RiboTag)		Whole brain_3d tMCAo	4	-	1.938	0.3551	Yes	Wilcoxon test	>0.9999	-
				Astrocytes_3d tMCAo	4	-	2.626	0.8776	No
	Suppl. 4d	1d tMCAo (Cdh5-Cre/RiboTag)	S1pr3_hemisphere vs. cell-specific mRNA expression	Whole brain_1d tMCAo	5	-	3.914	0.9116	Yes	Paired t-test	0.0192	t=3.793. df=4
				Endothelial_1d tMCAo	5	-	0.3109	0.08057	Yes
		3d tMCAo (Cdh5-Cre/RiboTag)		Whole brain_3d tMCAo	5	-	2.522	0.4298	Yes	Wilcoxon test	0.1875	-
				Endothelial_3d tMCAo	5	-	1.3	0.4712	No
	Suppl. 4e	3d tMCAo (Cnx43-Cre/RiboTag x Cdh5-Cre/RiboTag)	S1pr3 mRNA expression (Cnx43-Cre x Cdh5)	Ipsilateral_astrocytes	4	-	7.597	1.368	Yes	2way ANOVA + Sidak´s multiple comparisons test	Ipsilateral - Contralateral: Astrocytes (0.0187); Endothelial cells (0.9996)	Astrocytes: t=4.093. DF=5.000; Endothelial cells: t=0.02713. DF=5.000
				Contralateral_astrocytes	4	-	2.803	0.7879	Yes
				Ipsilateral_endothelial cells	3	-	2.215	0.3523	Yes		Astrocytes - Endothelial cells: Ipsilateral (0.0060); Contralateral (0.9092)	Ipsilateral: t=3.892. df=10.00; Contralateral: t= 0.3985. df=10.00
				Contralateral_endothelial cells	3	-	2.252	0.5953	Yes
	Suppl. 4f	1d tMCAo (WT mice)	Gfap_hemisphere gene expression	SHAM Ipsilateral	6	-	0.4489	0.02939	Yes	2way ANOVA + Sidak´s multiple comparisons test	Ipsilateral - Contralateral: tMCAo (<0.0001); sham (0.7684)	1d tMCAo: t = 9.378. df = 11.00; sham: t= 0.6667. df = 11.00
				SHAM Contralateral	6	-	0.3776	0.0354	Yes
				tMCAo Ipsilateral	7	-	1.769	0.1421	Yes		1d tMCAo - 1d sham: Ipsilateral (<0.0001); Contralateral (0.0051)	Ipsilateral: t = 9.721. DF = 22; Contralateral: t = 3.406. DF = 22
				tMCAo Contralateral	7	-	0.8402	0.09752	Yes
	Suppl. 4g	3d tMCAo (WT mice)	Gfap_hemisphere gene expression	SHAM Ipsilateral	6	-	0.09279	0.01531	Yes	2way ANOVA + Sidak´s multiple comparisons test	Ipsilateral - Contralateral: tMCAo (<0.0001); sham (>0.9999)	3d tMCAo: t = 8.526. df = 12.00; sham: t= 0.007509. df = 12.00
				SHAM Contralateral	6	-	0.09177	0.01685	Yes
				tMCAo Ipsilateral	8	-	1.466	0.2022	Yes		3d tMCAo - 3d sham: Ipsilateral (<0.0001); Contralateral (0.0975)	Ipsilateral: t = 7.747. DF = 24; Contralateral: t = 2.064. DF = 24
				tMCAo Contralateral	8	-	0.4575	0.07071	Yes
	Suppl. 5a	1d tMCAo (WT mice)	cell-specific S1Pr3 transcript assessment	Ipsilateral	3	439	3.246	0.365	No	Mann-Whitney test	0.1237	-
				Contralateral	3	325	3.237	0.476	No
		3d tMCAo (WT mice)		Ipsilateral	3	635	8.017	0.6399	No	Mann-Whitney test	<0.0001	-
				Contralateral	3	435	3.834	0.3622	No
	Suppl. 6a	1d pMCAo (WT mice)	S1pr3_hemisphere gene expression	Ipsilateral	6	-	1.337	0.1512	Yes	Paired t-test	0.0005	t=7.832. df=5
				Contralateral	6	-	0.4845	0.06728	Yes
			Gfap_hemisphere gene expression	Ipsilateral	6	-	1.206	0.08575	Yes	Paired t-test	0.0036	t=5.165. df=5
				Contralateral	6	-	0.5724	0.1005	Yes
	Suppl. 6b	1d pMCAo (WT mice)	Ischemic lesion	4hrs_Vehicle	5	-	10.87	3.285	Yes	Mann-Whitney test	0.0952
				4hrs_CAY10444	5	-	3.626	2.019	No
			Ischemic lesion	6hrs_Vehicle	4	-	11.48	2.745	Yes	Unpaired t-test	0.5959	t=0.5467. df=9
				6hrs_CAY10444	7	-	13.96	2.989	Yes
			Ischemic lesion	8hrs_Vehicle	6	-	14.33	1.677	Yes	Unpaired t-test	0.5658	t=0.5939, df=10
				8hrs_CAY10444	6	-	16.02	2.289	Yes
	Suppl. 6d	1d pMCAo (WT mice)	CBF	4hrs_Vehicle	5	-	269.7	9.806	Yes	Unpaired t-test	0.0201	t=2.895, df=8
				4hrs_CAY10444	5	-	313.7	11.6	Yes
			CBF	6hrs_Vehicle	4	-	247.1	16.62	Yes	Unpaired t-test	0.2044	t=1.368, df=9
				6hrs_CAY10444	7	-	214.3	15.29	Yes
			CBF	8hrs_Vehicle	6	-	251.3	10.1	Yes	Unpaired t-test	0.3824	t=0.9136. df=10
				8hrs_CAY10444	6	-	232.8	17.53	Yes
	Suppl. 7a	3d pMCAo (WT mice)	S1PR3_hemisphere protein expression	Untreated	5	-	3.832	1.231	Yes	Unpaired t-test	0.0475	t=2.339, df=8
				CAY10444	5	-	0.918	0.1912	Yes
	Suppl. 7b	3d pMCAo (WT mice)	GFAP_hemisphere protein expression	Vessel-rich_vehicle	5	-	2.026	0.3792	Yes	2way ANOVA + Sidak´s multiple comparisons test	Vessel-rich - Vessel-depleted: Vehicle (0.2423); CAY10444 (0.2423)	Vehicle: t= 1.669, df=9.000; CAY10444: t=1.669, df=9.000
				Vessel-rich_CAY10444	5	-	0.8506	0.1162	Yes
				Vessel-depleted_vehicle	5	-	1.137	0.109	Yes		Vehicle - CAY10444: Vessel-rich (0.0020); Vessel-depleted (0.7492)	Vessel-rich: t=4.021, df=16.00; vessel-depleted: t=0.6914, df=16.00
				Vessel-depleted_CAY10444	5	-	0.9345	0.04141	No
	Suppl. 8b	3d pMCAo (WT mice)	Pixel intensity	Contralateral	5	-	62.7	0.3568	Yes	Unpaired t-test	<0.0001	t=59.16. df=8
				Total ischemic lesion	5	-	107.5	0.6676	Yes
	Suppl. 8c	3d pMCAo (WT mice)	Pixel intensity	Contralateral	5	-	62.7	0.3568	Yes	Ordinary one-way ANOVA	Contralateral vs Core: <0.0001	t=20.52. df=16
				Core	5	-	119.9	3.294	Yes		Core vs Peri-infarct: <0.0001	t=16.12. df=16
				Peri-infarct	5	-	74.95	2.023	Yes		Contralateral vs Peri-infarct: 0.0027	t=4.398. df=16
